# Supplementary material for: P-Cadherin Is Expressed by Epithelial Progenitor Cells and Melanocytes in the Human Corneal Limbus
Source: Cells. 2022 Jun 20;11(12):1975. doi: 10.3390/cells11121975 (PMC9221557; doi:10.3390/cells11121975)
Supplement: Supplementary file 1 [file cells-11-01975-s001.zip]

Archive with 1 entries (1 files):
- cells-1746131-supplementary.pdf
